# Supplementary material for: Simultaneous Occurrence of Multiple Neoplasms in Children with Cancer Predisposition Syndromes: Collaborating with Abnormal Genes
Source: Genes (Basel). 2023 Aug 24;14(9):1670. doi: 10.3390/genes14091670 (PMC10530991; doi:10.3390/genes14091670)
Supplement: Supplementary file 1 [file genes-14-01670-s001.zip]

Archive with 1 entries (1 files):
- genes-2505782-supplementary.pdf
